# Supplementary material for: Four new orchid species from the Lengguru fold belt, West Papua, Indonesia
Source: PhytoKeys. 2016 Feb 25;(61):47–59. doi: 10.3897/phytokeys.61.7590 (PMC4816981; doi:10.3897/phytokeys.61.7590)
Supplement: XML Treatment for Bulbophyllum (section Codonosiphon Schltr.) leucoglossum [file phytokeys.61.7590-treatment1.xml]

<!DOCTYPE tp:taxon-treatment
  PUBLIC "-//TaxonX//DTD Taxonomic Treatment Publishing DTD v0 20100105//EN" "tax-treatment-NSO.dtd">
<tp:taxon-treatment xmlns:tp="http://www.plazi.org/taxpub"><tp:treatment-meta><kwd-group><label>Taxon classification</label><kwd><named-content content-type="kingdom">Plantae</named-content></kwd><kwd><named-content content-type="order">Asparagales</named-content></kwd><kwd><named-content content-type="family">Orchidaceae</named-content></kwd></kwd-group><mixed-citation publication-type="journal"><person-group><name><surname>Juswara</surname><given-names>Lina</given-names></name><name><surname>Schuiteman</surname><given-names>André</given-names></name><name><surname>Droissart</surname><given-names>Vincent</given-names></name></person-group><article-title>Four new orchid species from the Lengguru fold belt, West Papua, Indonesia</article-title><source>PhytoKeys</source><day>25</day><month>2</month><year>2016</year><volume>2016</volume><issue>61</issue><fpage>47</fpage><lpage>59</lpage><pub-id pub-id-type="doi">10.3897/phytokeys.61.7590</pub-id></mixed-citation></tp:treatment-meta><tp:nomenclature><tp:taxon-name>
            <tp:taxon-name-part taxon-name-part-type="genus">Bulbophyllum</tp:taxon-name-part>
            (<tp:taxon-name-part taxon-name-part-type="infraspecifi-rank">section</tp:taxon-name-part>
            <tp:taxon-name-part taxon-name-part-type="section">Codonosiphon</tp:taxon-name-part>
            <tp:taxon-name-part taxon-name-part-type="authority">Schltr.</tp:taxon-name-part>)
            <tp:taxon-name-part taxon-name-part-type="species">leucoglossum</tp:taxon-name-part>
            <object-id xmlns:xlink="http://www.w3.org/1999/xlink" content-type="ipni" xlink:type="simple">urn:lsid:ipni.org:names:77153386-1</object-id>
          </tp:taxon-name><tp:taxon-authority>Schuit., Juswara &amp; Droissart</tp:taxon-authority><tp:taxon-status xmlns:xlink="http://www.w3.org/1999/xlink" xlink:type="simple">sp. nov.</tp:taxon-status><xref ref-type="fig" rid="F2">Figs 2A</xref><xref ref-type="fig" rid="F3">, 3A–D</xref></tp:nomenclature><tp:treatment-sec sec-type="Diagnosis"><title>Diagnosis.</title><p>Similar to <italic><tp:taxon-name><tp:taxon-name-part taxon-name-part-type="genus">Bulbophyllum</tp:taxon-name-part> <tp:taxon-name-part taxon-name-part-type="species">pyroglossum</tp:taxon-name-part></tp:taxon-name></italic> Schuit. &amp; de Vogel because of the hinged lip and the hair-like appendages on the surface of the lip, but in that species the appendages are about four times longer, and they are discrete, subulate projections arranged in rows, not forming densely lacerate-fimbriate keels as in <italic><tp:taxon-name><tp:taxon-name-part taxon-name-part-type="genus">Bulbophyllum</tp:taxon-name-part> <tp:taxon-name-part taxon-name-part-type="species">leucoglossum</tp:taxon-name-part></tp:taxon-name></italic>. Moreover, <italic><tp:taxon-name><tp:taxon-name-part taxon-name-part-type="genus">Bulbophyllum</tp:taxon-name-part> <tp:taxon-name-part taxon-name-part-type="species">leucoglossum</tp:taxon-name-part></tp:taxon-name></italic> has two lamellae on the abaxial (concave) side of the lip; these are lacking in <italic><tp:taxon-name><tp:taxon-name-part taxon-name-part-type="genus">Bulbophyllum</tp:taxon-name-part> <tp:taxon-name-part taxon-name-part-type="species">pyroglossum</tp:taxon-name-part></tp:taxon-name></italic>. The latter also has much broader and shorter petals, and an orange instead of a white lip.</p></tp:treatment-sec><tp:treatment-sec sec-type="Type"><title>Type.</title><p>Indonesia, West Papua Province, Kaimana Regency, Nusa Ulan village, Pegunungan Kumawa Nature Reserve, <named-content xmlns:xlink="http://www.w3.org/1999/xlink" content-type="dwc:verbatimCoordinates" xlink:type="simple">04°0.3121'S, 133°5.1227'E</named-content>, 15/11/2014, <italic>Droissart &amp; Juswara 1789</italic> (holotype: <named-content xmlns:xlink="http://www.w3.org/1999/xlink" content-type="dwc:institutional_code" xlink:type="simple">BO</named-content>!, spirit material).</p></tp:treatment-sec><tp:treatment-sec sec-type="Description"><title>Description.</title><p>Epiphytic <italic>herb</italic>. <italic>Rhizome</italic> short, creeping; <italic>roots</italic> wiry, branching, 0.5 mm diam. <italic>Pseudobulbs</italic> closely spaced, light green, narrowly ovoid, 2.0–2.4 × 0.7–0.8 cm, with c. 10 longitudinal grooves, 1-leaved. <italic>Leaf</italic> deeper green, linear-elliptic, gradually narrowed towards the base, 8.8–10.3 × 1.3–1.4 cm, thin-coriaceous, apex acute. Inflorescences arising from the base of the pseudobulb, becoming fascicled, erect, 1-flowered. <italic>Peduncle</italic> wiry, erect-patent, 1-flowered, 7–9 cm long, glabrous, with two tubular, 4 mm long peduncle-scales. <italic>Floral bract</italic> tubular, strongly oblique, 4.5 mm long, apex acuminate. <italic>Pedicel-with-ovary</italic> terete, very slender, weakly 6-ribbed, almost straight or curved, c. 2.5 cm long, glabrous. <italic>Flowers</italic> opening widely, the sepals patent to reflexed; sepals and petals maroon; lip white, at base wine-red, basal part of the keels sulphur-yellow; column cream-colour tinged maroon, swollen basal part and foot light green; anther pale greenish. <italic>Dorsal sepal</italic> linear-oblong, 14.3 × 2.8 mm, 3-veined, apex acute. <italic>Lateral sepals</italic> free, obliquely linear-oblong, 13.4 × 3.3 mm, 3-veined, apex acute. <italic>Petals</italic> linear-oblong, slightly widened towards the base, glabrous, 2.6 × 0.8 mm, apex obtuse. <italic>Lip</italic> clawed, slightly mobile, attached to the column-foot by a 0.3 mm long, 0.4 mm wide ligament; claw in the basal half almost quadrangular, tapering towards the blade, 2.4 × 1.5 mm, glabrous, with erect, hemi-elliptic, lobe-like margins in the basal half; blade narrowly oblong, slightly tapering towards the apex, cucullate, strongly convex above, 9.7 × 2.3 mm, margins deflexed, finely lacerate-fimbriate; blade adaxially with one median keel and two lateral keels on each side, the keels finely lacerate-fimbriate; on the concave abaxial side with two lacerate-fimbriate lamellae; apex obtuse. <italic>Column</italic> 2.3 mm long, curved, strongly swollen at the base, with a short but distinct, thick, 1 mm long column-foot; apical column-wings each with two short obtuse teeth, the wings 0.4 mm wide; <italic>stigma</italic> in lateral view with protruding lower margin; <italic>anther</italic> helmet-shaped, 0.6 mm long, very slightly papillose; <italic>pollinia</italic> not seen.</p></tp:treatment-sec><tp:treatment-sec sec-type="Distribution and habitat"><title>Distribution and habitat.</title><p>
            <italic><tp:taxon-name><tp:taxon-name-part taxon-name-part-type="genus">Bulbophyllum</tp:taxon-name-part> <tp:taxon-name-part taxon-name-part-type="species">leucoglossum</tp:taxon-name-part></tp:taxon-name></italic> is only known from the Lengguru fold belt in West Papua. It is currently recorded from a single location in the Kumawa Forest Reserve, near the village of Nusa Ulan (Fig. <xref ref-type="fig" rid="F1">1</xref>). The only population seen so far was found in submontane forest at 1005 m elevation, the plants growing epiphytically about 1.5 m from the ground on a slender, moss-grown, overhanging tree trunk in medium-sloping terrain. More than ten individuals were observed in the collecting locality, but only one was flowering at the time of our fieldwork (November).</p></tp:treatment-sec><tp:treatment-sec sec-type="Etymology"><title>Etymology.</title><p>From the Greek <italic>leuco</italic>-, white, and <italic>glossum</italic>, tongue, referring to the largely pure white lip.</p></tp:treatment-sec><tp:treatment-sec sec-type="Notes"><title>Notes.</title><p>A distinctive species because of the five laciniate-fimbriate keels on the lip, which give it a hairy appearance. The only other known species in the large section <italic><tp:taxon-name><tp:taxon-name-part taxon-name-part-type="section">Codonosiphon</tp:taxon-name-part></tp:taxon-name></italic> with a distinctly hairy-looking lip is <italic><tp:taxon-name><tp:taxon-name-part taxon-name-part-type="genus">Bulbophyllum</tp:taxon-name-part> <tp:taxon-name-part taxon-name-part-type="species">pyroglossum</tp:taxon-name-part></tp:taxon-name></italic> Schuit. &amp; de Vogel from Papua New Guinea, which is similar in plant habit and in the size of the flower. See the diagnosis for the main differences between the two species.</p></tp:treatment-sec><tp:treatment-sec><!--Section generated to contain objects referenced in tp:taxon-treatment.--><fig id="F2" position="float" orientation="portrait"><label>Figure 2.</label><caption><p>
          <bold>A</bold> <italic><tp:taxon-name><tp:taxon-name-part taxon-name-part-type="genus">Bulbophyllum</tp:taxon-name-part> <tp:taxon-name-part taxon-name-part-type="species">leucoglossum</tp:taxon-name-part></tp:taxon-name></italic>: <bold>1</bold> flower <bold>2</bold> dorsal sepal <bold>3</bold> lateral sepal <bold>4</bold> petal; <bold>5</bold>, lip, adaxial view <bold>6</bold> lip, abaxial view <bold>7</bold> detail of crest on lip <bold>8</bold> column and base of lip; all after <italic>Droissart &amp; Juswara 1789</italic>; <bold>B</bold> <italic><tp:taxon-name><tp:taxon-name-part taxon-name-part-type="genus">Dendrobium</tp:taxon-name-part> <tp:taxon-name-part taxon-name-part-type="species">centrosepalum</tp:taxon-name-part></tp:taxon-name></italic>: <bold>1</bold> flower <bold>2</bold> flower, lateral view <bold>3</bold> floral bract <bold>4</bold> dorsal sepal <bold>5</bold> lateral sepal <bold>6</bold> petal <bold>7</bold> lip <bold>8</bold> flower, cut open <bold>9</bold> column <bold>10</bold> anther <bold>11</bold> pollinia; all after <italic>Droissart &amp; Juswara 1736</italic>; <bold>C</bold> <italic><tp:taxon-name><tp:taxon-name-part taxon-name-part-type="genus">Dendrobium</tp:taxon-name-part> <tp:taxon-name-part taxon-name-part-type="species">taeniocaule</tp:taxon-name-part></tp:taxon-name></italic>: <bold>1</bold> flower <bold>2</bold> dorsal sepal <bold>3</bold> lateral sepal <bold>4</bold> petal <bold>5</bold> lip <bold>6</bold> mentum <bold>7</bold> column, lateral view <bold>8</bold> column, ventral view; all after <italic>Droissart &amp; Juswara 1739</italic>; <bold>D</bold> <italic><tp:taxon-name><tp:taxon-name-part taxon-name-part-type="genus">Taeniophyllum</tp:taxon-name-part> <tp:taxon-name-part taxon-name-part-type="species">pyriforme</tp:taxon-name-part></tp:taxon-name></italic>: <bold>1</bold> flower <bold>2</bold> dorsal sepal <bold>3</bold> lateral sepal <bold>4</bold> petal <bold>5</bold> lip <bold>6</bold> column <bold>7</bold> anther, dorsal view <bold>8</bold> anther, lateral view; all after <italic>Droissart &amp;</italic> Juswara 1735. Single scale bar = 1 mm; double scale bar = 1 cm. Drawing: Judi Stone.</p></caption><graphic xmlns:xlink="http://www.w3.org/1999/xlink" xlink:href="phytokeys-061-047-g002.jpg" position="float" orientation="portrait" xlink:type="simple" id="oo_79796.jpg"/></fig><fig id="F3" position="float" orientation="portrait"><label>Figure 3.</label><caption><p>Photographs of living type specimens and habitats. <italic><tp:taxon-name><tp:taxon-name-part taxon-name-part-type="genus">Bulbophyllum</tp:taxon-name-part> <tp:taxon-name-part taxon-name-part-type="species">leucoglossum</tp:taxon-name-part></tp:taxon-name></italic>: <bold>A</bold> habitat and habit <bold>B</bold> flower, side view <bold>C</bold> flower, front view <bold>D</bold> Flower close-up, showing details of the column and the labellum. <italic><tp:taxon-name><tp:taxon-name-part taxon-name-part-type="genus">Dendrobium</tp:taxon-name-part> <tp:taxon-name-part taxon-name-part-type="species">centrosepalum</tp:taxon-name-part></tp:taxon-name></italic>: <bold>E</bold> habitat and habit <bold>F, G</bold> plant and inflorescence <bold>H</bold> inflorescence and flowers close-up. Photos: Vincent Droissart.</p></caption><graphic xmlns:xlink="http://www.w3.org/1999/xlink" xlink:href="phytokeys-061-047-g003.jpg" position="float" orientation="portrait" xlink:type="simple" id="oo_79797.jpg"/></fig><fig id="F1" position="float" orientation="portrait"><label>Figure 1.</label><caption><p>Main localities sampled during Lengguru 2014 expedition and distribution of the four new species in West Papua, Indonesia.</p></caption><graphic xmlns:xlink="http://www.w3.org/1999/xlink" xlink:href="phytokeys-061-047-g001.jpg" position="float" orientation="portrait" xlink:type="simple" id="oo_79795.jpg"/></fig></tp:treatment-sec></tp:taxon-treatment>
