# Supplementary material for: Four new orchid species from the Lengguru fold belt, West Papua, Indonesia
Source: PhytoKeys. 2016 Feb 25;(61):47–59. doi: 10.3897/phytokeys.61.7590 (PMC4816981; doi:10.3897/phytokeys.61.7590)
Supplement: XML Treatment for Dendrobium (section Calyptrochilus Schltr.) centrosepalum [file phytokeys.61.7590-treatment2.xml]

<!DOCTYPE tp:taxon-treatment
  PUBLIC "-//TaxonX//DTD Taxonomic Treatment Publishing DTD v0 20100105//EN" "tax-treatment-NSO.dtd">
<tp:taxon-treatment xmlns:tp="http://www.plazi.org/taxpub"><tp:treatment-meta><kwd-group><label>Taxon classification</label><kwd><named-content content-type="kingdom">Plantae</named-content></kwd><kwd><named-content content-type="order">Asparagales</named-content></kwd><kwd><named-content content-type="family">Orchidaceae</named-content></kwd></kwd-group><mixed-citation publication-type="journal"><person-group><name><surname>Juswara</surname><given-names>Lina</given-names></name><name><surname>Schuiteman</surname><given-names>André</given-names></name><name><surname>Droissart</surname><given-names>Vincent</given-names></name></person-group><article-title>Four new orchid species from the Lengguru fold belt, West Papua, Indonesia</article-title><source>PhytoKeys</source><day>25</day><month>2</month><year>2016</year><volume>2016</volume><issue>61</issue><fpage>47</fpage><lpage>59</lpage><pub-id pub-id-type="doi">10.3897/phytokeys.61.7590</pub-id></mixed-citation></tp:treatment-meta><tp:nomenclature><tp:taxon-name>
            <tp:taxon-name-part taxon-name-part-type="genus">Dendrobium</tp:taxon-name-part>
            (<tp:taxon-name-part taxon-name-part-type="infraspecifi-rank">section</tp:taxon-name-part>
            <tp:taxon-name-part taxon-name-part-type="section">Calyptrochilus</tp:taxon-name-part>
            <tp:taxon-name-part taxon-name-part-type="authority">Schltr.</tp:taxon-name-part>)
            <tp:taxon-name-part taxon-name-part-type="species">centrosepalum</tp:taxon-name-part>
            <object-id xmlns:xlink="http://www.w3.org/1999/xlink" content-type="ipni" xlink:type="simple">urn:lsid:ipni.org:names:77153387-1</object-id>
          </tp:taxon-name><tp:taxon-authority>Schuit., Juswara &amp; Droissart</tp:taxon-authority><tp:taxon-status xmlns:xlink="http://www.w3.org/1999/xlink" xlink:type="simple">sp. nov.</tp:taxon-status><xref ref-type="fig" rid="F2">Figs 2B</xref><xref ref-type="fig" rid="F3">, 3E–H</xref><!--PageBreak--><!--PageBreak--></tp:nomenclature><tp:treatment-sec sec-type="Diagnosis"><title>Diagnosis.</title><p>The short and dense inflorescences with small, purple flowers and green-tipped, long-apiculate sepals resemble those of <italic><tp:taxon-name><tp:taxon-name-part taxon-name-part-type="genus">Dendrobium</tp:taxon-name-part> <tp:taxon-name-part taxon-name-part-type="species">purpureum</tp:taxon-name-part></tp:taxon-name></italic> Roxb., a lowland species from Maluku and Sulawesi. However, the plant habit of the latter is completely different, as <italic><tp:taxon-name><tp:taxon-name-part taxon-name-part-type="genus">Dendrobium</tp:taxon-name-part> <tp:taxon-name-part taxon-name-part-type="species">purpureum</tp:taxon-name-part></tp:taxon-name></italic> has robust, many-leaved, cane-like, tufted stems up to more than 50 cm long. Vegetatively, <italic><tp:taxon-name><tp:taxon-name-part taxon-name-part-type="genus">Dendrobium</tp:taxon-name-part> <tp:taxon-name-part taxon-name-part-type="species">centrosepalum</tp:taxon-name-part></tp:taxon-name></italic> is more similar to <italic><tp:taxon-name><tp:taxon-name-part taxon-name-part-type="genus">Dendrobium</tp:taxon-name-part> <tp:taxon-name-part taxon-name-part-type="species">aurantiroseum</tp:taxon-name-part></tp:taxon-name></italic> P.Royen ex T.M.Reeve from New Guinea, which also has unifoliate pseudobulbs on a creeping rhizome. However, the latter is a species from high elevations (2100–3350 m) with pink flowers that are about twice as large, while the sepals are not apiculate; in addition, the cross-ridge on the lip is situated below the middle in <italic><tp:taxon-name><tp:taxon-name-part taxon-name-part-type="genus">Dendrobium</tp:taxon-name-part> <tp:taxon-name-part taxon-name-part-type="species">aurantiroseum</tp:taxon-name-part></tp:taxon-name></italic> and above the middle in <italic><tp:taxon-name><tp:taxon-name-part taxon-name-part-type="genus">Dendrobium</tp:taxon-name-part> <tp:taxon-name-part taxon-name-part-type="species">centrosepalum</tp:taxon-name-part></tp:taxon-name></italic>.</p></tp:treatment-sec><tp:treatment-sec sec-type="Type"><title>Type.</title><p>Indonesia, West Papua Province, Kaimana Regency, Lobo village, Triton Bay, <named-content xmlns:xlink="http://www.w3.org/1999/xlink" content-type="dwc:verbatimCoordinates" xlink:type="simple">03°43.7962'S, 134°3.5962'E</named-content>, 28/10/2014, <italic>Droissart &amp; Juswara 1736</italic> (holotype: <named-content xmlns:xlink="http://www.w3.org/1999/xlink" content-type="dwc:institutional_code" xlink:type="simple">BO</named-content>!, spirit material).</p></tp:treatment-sec><tp:treatment-sec sec-type="Description"><title>Description.</title><p>Epiphytic <italic>herb</italic>. <italic>Rhizome</italic> creeping, c. 3 cm long, growing downwards; <italic>roots</italic> 0.5 mm diam. <italic>Pseudobulbs</italic> closely spaced, erect, green tinged purplish, oblongoid-fusiform, 1.3–1.5 × 0.4 cm; main internodes 3; irregularly 5-ribbed; 1-leaved at apex, <!--PageBreak--><!--PageBreak-->sometimes with a reduced additional leaf. <italic>Leaves</italic> glaucous green, deciduous, erect, narrowly elliptic, 3.3 × 1.1 cm; apex obtuse, minutely 3-dentate; margin smooth, slightly erose at apex; sheath very short. <italic>Inflorescence</italic> arising laterally from the upper internode of the leafless pseudobulb, erect, c. 12 mm long, c. 7-flowered; peduncle 5.2 mm long, covered by a few short scales in the basal part; rachis straight, 7 mm long. <italic>Floral bracts</italic> triangular, patent, 4.8 × 2.8 mm, apex acuminate, 3-nerved, glabrous. <italic>Pedicel-with-ovary</italic> narrowly clavate, c. 8.4 mm long, curved, with 5 rounded ribs, minutely papillose. <italic>Flower</italic> 10.5 mm long; sepals bright purple with greenish mucro; petals, lip and ovary bright purple. Sepals glabrous, but abaxially finely papillose on the slightly raised midvein; distinctly sharply apiculate at apex. <italic>Dorsal sepal</italic> ovate-oblong, 3.5 × 1.9 mm, 3-nerved; mucro 0.4 mm long. <italic>Lateral sepals</italic> obliquely narrowly ovate-oblong, much elongated in basal part, in total 10.8 × 2.8 mm, 4-nerved; mucro 0.9 mm long; mentum narrowly conical-cylindrical, 5.7 mm long, apex rounded, the closed apical part 4.8 mm long. <italic>Petals</italic> elliptic, 2.9 × 1.7 mm, emarginate, very shortly mucronate, 3-nerved, margin in upper half finely papillose. <italic>Lip</italic> when flattened subspathulate, 8.5 × 2.3 mm, at 5 mm above the base with a V-shaped transverse ridge, margins of the basal part adnate to the column-foot for 2.1 mm; apical part broadly elliptic, finely papillose along apical margin, apex rounded, minutely apiculate. <italic>Column</italic> rectangular, 1.9 mm long, wings truncate; foot 5.7 mm long; <italic>stigma</italic> semiorbicular, 0.8 mm wide, rostellum swollen, transversely oblongoid; <italic>anther</italic> cucullate-rectangular, 0.9 × 1.0 mm, minutely papillose, at base retuse, apex truncate and minutely erose; <italic>pollinia</italic> 0.7 mm long.</p><fig id="F2" position="float" orientation="portrait"><label>Figure 2.</label><caption><p>
          <bold>A</bold> <italic><tp:taxon-name><tp:taxon-name-part taxon-name-part-type="genus">Bulbophyllum</tp:taxon-name-part> <tp:taxon-name-part taxon-name-part-type="species">leucoglossum</tp:taxon-name-part></tp:taxon-name></italic>: <bold>1</bold> flower <bold>2</bold> dorsal sepal <bold>3</bold> lateral sepal <bold>4</bold> petal; <bold>5</bold>, lip, adaxial view <bold>6</bold> lip, abaxial view <bold>7</bold> detail of crest on lip <bold>8</bold> column and base of lip; all after <italic>Droissart &amp; Juswara 1789</italic>; <bold>B</bold> <italic><tp:taxon-name><tp:taxon-name-part taxon-name-part-type="genus">Dendrobium</tp:taxon-name-part> <tp:taxon-name-part taxon-name-part-type="species">centrosepalum</tp:taxon-name-part></tp:taxon-name></italic>: <bold>1</bold> flower <bold>2</bold> flower, lateral view <bold>3</bold> floral bract <bold>4</bold> dorsal sepal <bold>5</bold> lateral sepal <bold>6</bold> petal <bold>7</bold> lip <bold>8</bold> flower, cut open <bold>9</bold> column <bold>10</bold> anther <bold>11</bold> pollinia; all after <italic>Droissart &amp; Juswara 1736</italic>; <bold>C</bold> <italic><tp:taxon-name><tp:taxon-name-part taxon-name-part-type="genus">Dendrobium</tp:taxon-name-part> <tp:taxon-name-part taxon-name-part-type="species">taeniocaule</tp:taxon-name-part></tp:taxon-name></italic>: <bold>1</bold> flower <bold>2</bold> dorsal sepal <bold>3</bold> lateral sepal <bold>4</bold> petal <bold>5</bold> lip <bold>6</bold> mentum <bold>7</bold> column, lateral view <bold>8</bold> column, ventral view; all after <italic>Droissart &amp; Juswara 1739</italic>; <bold>D</bold> <italic><tp:taxon-name><tp:taxon-name-part taxon-name-part-type="genus">Taeniophyllum</tp:taxon-name-part> <tp:taxon-name-part taxon-name-part-type="species">pyriforme</tp:taxon-name-part></tp:taxon-name></italic>: <bold>1</bold> flower <bold>2</bold> dorsal sepal <bold>3</bold> lateral sepal <bold>4</bold> petal <bold>5</bold> lip <bold>6</bold> column <bold>7</bold> anther, dorsal view <bold>8</bold> anther, lateral view; all after <italic>Droissart &amp;</italic> Juswara 1735. Single scale bar = 1 mm; double scale bar = 1 cm. Drawing: Judi Stone.</p></caption><graphic xmlns:xlink="http://www.w3.org/1999/xlink" xlink:href="phytokeys-061-047-g002.jpg" position="float" orientation="portrait" xlink:type="simple" id="oo_79796.jpg"/></fig><fig id="F3" position="float" orientation="portrait"><label>Figure 3.</label><caption><p>Photographs of living type specimens and habitats. <italic><tp:taxon-name><tp:taxon-name-part taxon-name-part-type="genus">Bulbophyllum</tp:taxon-name-part> <tp:taxon-name-part taxon-name-part-type="species">leucoglossum</tp:taxon-name-part></tp:taxon-name></italic>: <bold>A</bold> habitat and habit <bold>B</bold> flower, side view <bold>C</bold> flower, front view <bold>D</bold> Flower close-up, showing details of the column and the labellum. <italic><tp:taxon-name><tp:taxon-name-part taxon-name-part-type="genus">Dendrobium</tp:taxon-name-part> <tp:taxon-name-part taxon-name-part-type="species">centrosepalum</tp:taxon-name-part></tp:taxon-name></italic>: <bold>E</bold> habitat and habit <bold>F, G</bold> plant and inflorescence <bold>H</bold> inflorescence and flowers close-up. Photos: Vincent Droissart.</p></caption><graphic xmlns:xlink="http://www.w3.org/1999/xlink" xlink:href="phytokeys-061-047-g003.jpg" position="float" orientation="portrait" xlink:type="simple" id="oo_79797.jpg"/></fig></tp:treatment-sec><tp:treatment-sec sec-type="Distribution and habitat"><title>Distribution and habitat.</title><p>
            <italic><tp:taxon-name><tp:taxon-name-part taxon-name-part-type="genus">Dendrobium</tp:taxon-name-part> <tp:taxon-name-part taxon-name-part-type="species">centrosepalum</tp:taxon-name-part></tp:taxon-name></italic> is only known from the Lengguru fold belt in West Papua. It is currently known from a single locality in the Triton Bay area, near the village of Lobo (Fig. <xref ref-type="fig" rid="F1">1</xref>). The only population seen so far was found in submontane forest at 1114 m elevation, the plants growing epiphytically on a thick, vertical, moss-and-lichen-covered trunk of a tree.</p><fig id="F4" position="float" orientation="portrait"><label>Figure 4.</label><caption><p>Photographs of living type specimens and habitats. <italic><tp:taxon-name><tp:taxon-name-part taxon-name-part-type="genus">Dendrobium</tp:taxon-name-part> <tp:taxon-name-part taxon-name-part-type="species">taeniocaule</tp:taxon-name-part></tp:taxon-name></italic>: <bold>A</bold> habitat and habit <bold>B</bold> plant <bold>C</bold> flower and part of pseudobulb <bold>D</bold> flower, front view <bold>E</bold> flower, side view. <italic><tp:taxon-name><tp:taxon-name-part taxon-name-part-type="genus">Taeniophyllum</tp:taxon-name-part> <tp:taxon-name-part taxon-name-part-type="species">pyriforme</tp:taxon-name-part></tp:taxon-name></italic>: <bold>F</bold> habitat and habit <bold>G</bold> plant and inflorescence <bold>H</bold> inflorescence and flowers close-up. Photos: Vincent Droissart.</p></caption><graphic xmlns:xlink="http://www.w3.org/1999/xlink" xlink:href="phytokeys-061-047-g004.jpg" position="float" orientation="portrait" xlink:type="simple" id="oo_79798.jpg"/></fig></tp:treatment-sec><tp:treatment-sec sec-type="Etymology"><title>Etymology.</title><p>From the Greek <italic>centron</italic>, a sharp point, referring to the apiculate sepals.</p></tp:treatment-sec><tp:treatment-sec sec-type="Notes"><title>Notes.</title><p>The small, bright purple flowers in short and dense inflorescences superficially resemble those of such species as <italic><tp:taxon-name><tp:taxon-name-part taxon-name-part-type="genus">Dendrobium</tp:taxon-name-part> <tp:taxon-name-part taxon-name-part-type="species">dichaeoides</tp:taxon-name-part></tp:taxon-name></italic> Schltr. and <italic><tp:taxon-name><tp:taxon-name-part taxon-name-part-type="genus">Dendrobium</tp:taxon-name-part> <tp:taxon-name-part taxon-name-part-type="species">limpidum</tp:taxon-name-part></tp:taxon-name></italic> Schuit. &amp; de Vogel, but these are quite different vegetatively, having elongate, leafy stems; in addition, in these two species the sepals are not sharply apiculate. See the diagnosis for additional comparisons.</p></tp:treatment-sec><tp:treatment-sec><!--Section generated to contain objects referenced in tp:taxon-treatment.--><fig id="F1" position="float" orientation="portrait"><label>Figure 1.</label><caption><p>Main localities sampled during Lengguru 2014 expedition and distribution of the four new species in West Papua, Indonesia.</p></caption><graphic xmlns:xlink="http://www.w3.org/1999/xlink" xlink:href="phytokeys-061-047-g001.jpg" position="float" orientation="portrait" xlink:type="simple" id="oo_79795.jpg"/></fig></tp:treatment-sec></tp:taxon-treatment>
