# Supplementary material for: Four new orchid species from the Lengguru fold belt, West Papua, Indonesia
Source: PhytoKeys. 2016 Feb 25;(61):47–59. doi: 10.3897/phytokeys.61.7590 (PMC4816981; doi:10.3897/phytokeys.61.7590)
Supplement: XML Treatment for Dendrobium (section Brevisaccata Kraenzl.) taeniocaule [file phytokeys.61.7590-treatment3.xml]

<!DOCTYPE tp:taxon-treatment
  PUBLIC "-//TaxonX//DTD Taxonomic Treatment Publishing DTD v0 20100105//EN" "tax-treatment-NSO.dtd">
<tp:taxon-treatment xmlns:tp="http://www.plazi.org/taxpub"><tp:treatment-meta><kwd-group><label>Taxon classification</label><kwd><named-content content-type="kingdom">Plantae</named-content></kwd><kwd><named-content content-type="order">Asparagales</named-content></kwd><kwd><named-content content-type="family">Orchidaceae</named-content></kwd></kwd-group><mixed-citation publication-type="journal"><person-group><name><surname>Juswara</surname><given-names>Lina</given-names></name><name><surname>Schuiteman</surname><given-names>André</given-names></name><name><surname>Droissart</surname><given-names>Vincent</given-names></name></person-group><article-title>Four new orchid species from the Lengguru fold belt, West Papua, Indonesia</article-title><source>PhytoKeys</source><day>25</day><month>2</month><year>2016</year><volume>2016</volume><issue>61</issue><fpage>47</fpage><lpage>59</lpage><pub-id pub-id-type="doi">10.3897/phytokeys.61.7590</pub-id></mixed-citation></tp:treatment-meta><tp:nomenclature><tp:taxon-name>
            <tp:taxon-name-part taxon-name-part-type="genus">Dendrobium</tp:taxon-name-part>
            (<tp:taxon-name-part taxon-name-part-type="infraspecifi-rank">section</tp:taxon-name-part>
            <tp:taxon-name-part taxon-name-part-type="section">Brevisaccata</tp:taxon-name-part>
            <tp:taxon-name-part taxon-name-part-type="authority">Kraenzl.</tp:taxon-name-part>)
            <tp:taxon-name-part taxon-name-part-type="species">taeniocaule</tp:taxon-name-part>
            <object-id xmlns:xlink="http://www.w3.org/1999/xlink" content-type="ipni" xlink:type="simple">urn:lsid:ipni.org:names:77153388-1</object-id>
          </tp:taxon-name><tp:taxon-authority>Schuit., Juswara &amp; Droissart</tp:taxon-authority><tp:taxon-status xmlns:xlink="http://www.w3.org/1999/xlink" xlink:type="simple">sp. nov.</tp:taxon-status><xref ref-type="fig" rid="F2">Figs 2C</xref><xref ref-type="fig" rid="F4">, 4A–E</xref></tp:nomenclature><tp:treatment-sec sec-type="Diagnosis"><title>Diagnosis.</title><p>Similar to <italic><tp:taxon-name><tp:taxon-name-part taxon-name-part-type="genus">Dendrobium</tp:taxon-name-part> <tp:taxon-name-part taxon-name-part-type="species">viridiflorum</tp:taxon-name-part></tp:taxon-name></italic> F.M.Bailey in the flattened stems and the sympodially branching inflorescences with 1-flowered branches. The new species differs from <italic><tp:taxon-name><tp:taxon-name-part taxon-name-part-type="genus">Dendrobium</tp:taxon-name-part> <tp:taxon-name-part taxon-name-part-type="species">viridiflorum</tp:taxon-name-part></tp:taxon-name></italic> in the relatively much shorter mentum (3.6 mm versus 7 mm long, with the free part of the lip being of about equal length in the two species), the relatively much broader dorsal sepal, in the lip being wider than long (versus longer than wide), and especially in the much wider (8.5 versus 3.2 mm), bilobulate (versus entire) mid-lobe of the lip.</p></tp:treatment-sec><tp:treatment-sec sec-type="Type"><title>Type.</title><p>Indonesia, West Papua Province, Kaimana Regency, Lobo village, Triton Bay, <named-content xmlns:xlink="http://www.w3.org/1999/xlink" content-type="dwc:verbatimCoordinates" xlink:type="simple">03°43.7962'S, 134°3.5962'E</named-content>, 28/10/2014, <italic>Droissart &amp; Juswara 1739</italic> (holotype: <named-content xmlns:xlink="http://www.w3.org/1999/xlink" content-type="dwc:institutional_code" xlink:type="simple">BO</named-content>!, spirit material).</p></tp:treatment-sec><tp:treatment-sec sec-type="Description"><title>Description.</title><p>Epiphytic <italic>herb</italic>. <italic>Rhizome</italic> short, creeping; <italic>roots</italic> 1 mm diam., minutely verrucose. <italic>Pseudobulbs</italic> erect, yellowish green, elongate, bilaterally flattened, 16–21 × 0.4–0.5 cm; internodes 2.3–2.6 cm long, each internode narrowed towards the base; leafy throughout, except for two or three basal internodes; 6–8-leaved. <italic>Leaves</italic> deep green, long-lived, patent, oblong, 2.0–3.3 × 0.6–0.9 cm; apex unequally bilobed; sheath much shorter than the internode. <italic>Inflorescence</italic> arising from the apex of the internodes in the upper part of the stem, sympodially branching with age, with up to 3 branches, each branch 3–8 mm long, 1-flowered; peduncle c. 6 mm long, covered with scales in the basal part. <italic>Floral bract</italic> triangular, closely appressed, 2.9 mm long, apex apiculate. <italic>Pedicel</italic> 2.6 mm long ovary at right angles to the pedicel, 2.6 mm long, glabrous; at the base of the pedicel with an abortive rachis. <italic>Flower</italic> 10.3 mm high, glabrous; sepals greenish white, tinged pale purple abaxially and on the mentum; petals pale green; lip white; column pale green suffused with purple; anther pale green. <italic>Dorsal sepal</italic> broadly ovate, 4.1 × 3.3 mm, 5-nerved, obtuse. <italic>Lateral sepals</italic> obliquely broadly ovate, the free part 5.3 × 4.3 mm, 5-nerved, obtuse; mentum cylindrical, 3.6 mm long, apex rounded, the closed apical part 2.8 mm long. <italic>Petals</italic> linear-oblong, 4.4 × 1.2 mm, acuminate, 3-nerved, margin in upper third finely papillose. <italic>Lip</italic> 3-lobed, clawed, when flattened 6.7 × 8.5 mm excluding the c. 4 mm long, linear claw; lateral lobes subfalcate-oblong, patent, 2.7 × 1.0 mm; mid-lobe clawed, bilobulate (the whole lip appearing 4-lobulate), 5.7 × 8.5 mm; mid-lobe claw obtrapeziform, 1.7 × 4.4. mm; lobules of the mid-lobe rectangular-orbicular, 3.3 × 4.2 mm; the whole of the lip, except for the lateral lobes and the lobules of the mid-lobe, occupied by a sharply delimited swelling, which has two broad longitudinal crests with a narrow rib in between and which projects backwards over the claw of the lip for 0.3 mm. <italic>Column</italic> broadly conical in front view, 1.7 mm long, wings very short, truncate; foot 3.6 mm long; <italic>stigma</italic> large, 1.6 mm wide, rostellum a simple transverse ridge; <italic>anther</italic> cucullate-rectangular, 1.1 mm wide, glabrous; <italic>pollinia</italic> not seen.</p></tp:treatment-sec><tp:treatment-sec sec-type="Distribution and habitat"><title>Distribution and habitat.</title><p>
            <italic><tp:taxon-name><tp:taxon-name-part taxon-name-part-type="genus">Dendrobium</tp:taxon-name-part> <tp:taxon-name-part taxon-name-part-type="species">taeniocaule</tp:taxon-name-part></tp:taxon-name></italic> is only known from the Lengguru fold belt in West Papua. It is currently recorded from a single locality in the Triton Bay area, near the village of Lobo (Fig. <xref ref-type="fig" rid="F1">1</xref>). The only population seen so far was found in submontane forest at 1114 m elevation, the plants growing epiphytically on a vertical, lichen-covered trunk of a tree.</p></tp:treatment-sec><tp:treatment-sec sec-type="Etymology"><title>Etymology.</title><p>From the Greek <italic>taenia</italic>, a band or strap, and <italic>caulon</italic>, stem; referring to the flattened, band-shaped pseudobulbs.</p></tp:treatment-sec><tp:treatment-sec sec-type="Notes"><title>Notes.</title><p>This species has only one obvious close relative, which is the widespread <italic><tp:taxon-name><tp:taxon-name-part taxon-name-part-type="genus">Dendrobium</tp:taxon-name-part> <tp:taxon-name-part taxon-name-part-type="species">viridiflorum</tp:taxon-name-part></tp:taxon-name></italic>. Uniquely in section <italic><tp:taxon-name><tp:taxon-name-part taxon-name-part-type="section">Brevisaccata</tp:taxon-name-part></tp:taxon-name></italic>, these two species share flattened stems and abbreviated inflorescences that produce up to 3, 1-flowered branches in succession <!--PageBreak-->over a longer period. The other species in the section have terete stems and flowers produced simultaneously on elongate racemes. In addition to clear morphological differences, as indicated in the diagnosis, the two first-mentioned species also have different ecologies. While <italic><tp:taxon-name><tp:taxon-name-part taxon-name-part-type="genus">Dendrobium</tp:taxon-name-part> <tp:taxon-name-part taxon-name-part-type="species">viridiflorum</tp:taxon-name-part></tp:taxon-name></italic> is exclusively found in mangroves and coastal forest below 200 m, <italic><tp:taxon-name><tp:taxon-name-part taxon-name-part-type="genus">Dendrobium</tp:taxon-name-part> <tp:taxon-name-part taxon-name-part-type="species">taeniocaule</tp:taxon-name-part></tp:taxon-name></italic> occurs in submontane forest above 1000 m.</p></tp:treatment-sec><tp:treatment-sec><!--Section generated to contain objects referenced in tp:taxon-treatment.--><fig id="F2" position="float" orientation="portrait"><label>Figure 2.</label><caption><p>
          <bold>A</bold> <italic><tp:taxon-name><tp:taxon-name-part taxon-name-part-type="genus">Bulbophyllum</tp:taxon-name-part> <tp:taxon-name-part taxon-name-part-type="species">leucoglossum</tp:taxon-name-part></tp:taxon-name></italic>: <bold>1</bold> flower <bold>2</bold> dorsal sepal <bold>3</bold> lateral sepal <bold>4</bold> petal; <bold>5</bold>, lip, adaxial view <bold>6</bold> lip, abaxial view <bold>7</bold> detail of crest on lip <bold>8</bold> column and base of lip; all after <italic>Droissart &amp; Juswara 1789</italic>; <bold>B</bold> <italic><tp:taxon-name><tp:taxon-name-part taxon-name-part-type="genus">Dendrobium</tp:taxon-name-part> <tp:taxon-name-part taxon-name-part-type="species">centrosepalum</tp:taxon-name-part></tp:taxon-name></italic>: <bold>1</bold> flower <bold>2</bold> flower, lateral view <bold>3</bold> floral bract <bold>4</bold> dorsal sepal <bold>5</bold> lateral sepal <bold>6</bold> petal <bold>7</bold> lip <bold>8</bold> flower, cut open <bold>9</bold> column <bold>10</bold> anther <bold>11</bold> pollinia; all after <italic>Droissart &amp; Juswara 1736</italic>; <bold>C</bold> <italic><tp:taxon-name><tp:taxon-name-part taxon-name-part-type="genus">Dendrobium</tp:taxon-name-part> <tp:taxon-name-part taxon-name-part-type="species">taeniocaule</tp:taxon-name-part></tp:taxon-name></italic>: <bold>1</bold> flower <bold>2</bold> dorsal sepal <bold>3</bold> lateral sepal <bold>4</bold> petal <bold>5</bold> lip <bold>6</bold> mentum <bold>7</bold> column, lateral view <bold>8</bold> column, ventral view; all after <italic>Droissart &amp; Juswara 1739</italic>; <bold>D</bold> <italic><tp:taxon-name><tp:taxon-name-part taxon-name-part-type="genus">Taeniophyllum</tp:taxon-name-part> <tp:taxon-name-part taxon-name-part-type="species">pyriforme</tp:taxon-name-part></tp:taxon-name></italic>: <bold>1</bold> flower <bold>2</bold> dorsal sepal <bold>3</bold> lateral sepal <bold>4</bold> petal <bold>5</bold> lip <bold>6</bold> column <bold>7</bold> anther, dorsal view <bold>8</bold> anther, lateral view; all after <italic>Droissart &amp;</italic> Juswara 1735. Single scale bar = 1 mm; double scale bar = 1 cm. Drawing: Judi Stone.</p></caption><graphic xmlns:xlink="http://www.w3.org/1999/xlink" xlink:href="phytokeys-061-047-g002.jpg" position="float" orientation="portrait" xlink:type="simple" id="oo_79796.jpg"/></fig><fig id="F4" position="float" orientation="portrait"><label>Figure 4.</label><caption><p>Photographs of living type specimens and habitats. <italic><tp:taxon-name><tp:taxon-name-part taxon-name-part-type="genus">Dendrobium</tp:taxon-name-part> <tp:taxon-name-part taxon-name-part-type="species">taeniocaule</tp:taxon-name-part></tp:taxon-name></italic>: <bold>A</bold> habitat and habit <bold>B</bold> plant <bold>C</bold> flower and part of pseudobulb <bold>D</bold> flower, front view <bold>E</bold> flower, side view. <italic><tp:taxon-name><tp:taxon-name-part taxon-name-part-type="genus">Taeniophyllum</tp:taxon-name-part> <tp:taxon-name-part taxon-name-part-type="species">pyriforme</tp:taxon-name-part></tp:taxon-name></italic>: <bold>F</bold> habitat and habit <bold>G</bold> plant and inflorescence <bold>H</bold> inflorescence and flowers close-up. Photos: Vincent Droissart.</p></caption><graphic xmlns:xlink="http://www.w3.org/1999/xlink" xlink:href="phytokeys-061-047-g004.jpg" position="float" orientation="portrait" xlink:type="simple" id="oo_79798.jpg"/></fig><fig id="F1" position="float" orientation="portrait"><label>Figure 1.</label><caption><p>Main localities sampled during Lengguru 2014 expedition and distribution of the four new species in West Papua, Indonesia.</p></caption><graphic xmlns:xlink="http://www.w3.org/1999/xlink" xlink:href="phytokeys-061-047-g001.jpg" position="float" orientation="portrait" xlink:type="simple" id="oo_79795.jpg"/></fig></tp:treatment-sec></tp:taxon-treatment>
