# Supplementary material for: Four new orchid species from the Lengguru fold belt, West Papua, Indonesia
Source: PhytoKeys. 2016 Feb 25;(61):47–59. doi: 10.3897/phytokeys.61.7590 (PMC4816981; doi:10.3897/phytokeys.61.7590)
Supplement: XML Treatment for Taeniophyllum (section Loboglossum Schltr.) pyriforme [file phytokeys.61.7590-treatment4.xml]

<!DOCTYPE tp:taxon-treatment
  PUBLIC "-//TaxonX//DTD Taxonomic Treatment Publishing DTD v0 20100105//EN" "tax-treatment-NSO.dtd">
<tp:taxon-treatment xmlns:tp="http://www.plazi.org/taxpub"><tp:treatment-meta><kwd-group><label>Taxon classification</label><kwd><named-content content-type="kingdom">Plantae</named-content></kwd><kwd><named-content content-type="order">Asparagales</named-content></kwd><kwd><named-content content-type="family">Orchidaceae</named-content></kwd></kwd-group><mixed-citation publication-type="journal"><person-group><name><surname>Juswara</surname><given-names>Lina</given-names></name><name><surname>Schuiteman</surname><given-names>André</given-names></name><name><surname>Droissart</surname><given-names>Vincent</given-names></name></person-group><article-title>Four new orchid species from the Lengguru fold belt, West Papua, Indonesia</article-title><source>PhytoKeys</source><day>25</day><month>2</month><year>2016</year><volume>2016</volume><issue>61</issue><fpage>47</fpage><lpage>59</lpage><pub-id pub-id-type="doi">10.3897/phytokeys.61.7590</pub-id></mixed-citation></tp:treatment-meta><tp:nomenclature><tp:taxon-name>
            <tp:taxon-name-part taxon-name-part-type="genus">Taeniophyllum</tp:taxon-name-part>
            (<tp:taxon-name-part taxon-name-part-type="infraspecifi-rank">section</tp:taxon-name-part>
            <tp:taxon-name-part taxon-name-part-type="section">Loboglossum</tp:taxon-name-part>
            <tp:taxon-name-part taxon-name-part-type="authority">Schltr.</tp:taxon-name-part>)
            <tp:taxon-name-part taxon-name-part-type="species">pyriforme</tp:taxon-name-part>
            <object-id xmlns:xlink="http://www.w3.org/1999/xlink" content-type="ipni" xlink:type="simple">urn:lsid:ipni.org:names:77153389-1</object-id>
          </tp:taxon-name><tp:taxon-authority>Schuit., Juswara &amp; Droissart</tp:taxon-authority><tp:taxon-status xmlns:xlink="http://www.w3.org/1999/xlink" xlink:type="simple">sp. nov.</tp:taxon-status><xref ref-type="fig" rid="F2">Figs 2D</xref><xref ref-type="fig" rid="F4">, 4F–H</xref><!--PageBreak--><!--PageBreak--></tp:nomenclature><tp:treatment-sec sec-type="Diagnosis"><title>Diagnosis.</title><p>Differs from all known species in sect. <italic><tp:taxon-name><tp:taxon-name-part taxon-name-part-type="genus">Loboglossum</tp:taxon-name-part></tp:taxon-name></italic> by the finely muricate peduncle and the hook-like basal lobules of the lateral lobes of the lip.</p></tp:treatment-sec><tp:treatment-sec sec-type="Type"><title>Type.</title><p>Indonesia, West Papua Province, Kaimana Regency, Lobo village, Triton Bay, <named-content xmlns:xlink="http://www.w3.org/1999/xlink" content-type="dwc:verbatimCoordinates" xlink:type="simple">03°43.7962'S, 134°3.5962'E</named-content>, 28/10/2014, <italic>Droissart &amp; Juswara 1735</italic> (holotype: <named-content xmlns:xlink="http://www.w3.org/1999/xlink" content-type="dwc:institutional_code" xlink:type="simple">BO</named-content>!, spirit material).</p></tp:treatment-sec><tp:treatment-sec sec-type="Description"><title>Description.</title><p>Leafless epiphytic <italic>herb</italic>. <italic>Stem</italic> very short; <italic>roots</italic> spreading, green, flattened, not branching, up to at least 35 cm long, 1.5–3 mm wide; some of the roots closely appressed to the bark of the phorophyte, others free hanging. <italic>Inflorescences</italic> c. 3 producing flowers at the same time, suberect, 5–6 cm long; peduncle filiform, 0.5 mm diam., rather sparsely muricate with c. 0.3 mm long projections; near the middle with a very small peduncle-scale; rachis distichous, glabrous, up to c. 16-flowered, with the flowers opening in succession, one or two at a time, gradually elongating, up to 11–14 mm long. <italic>Floral bracts</italic> cupular, in lateral view triangular, subacute, 1.2 mm long; successive bracts on the same side of the rachis 1.8 mm apart. <italic>Flowers</italic> apparently non-resupinate (always?), c. 5 mm high including the spur, glabrous, pale brownish yellow. <italic>Dorsal sepal</italic> ovate, 3.3 × 1.5 mm, obtuse, 3-veined. <italic>Lateral sepals</italic> somewhat obliquely ovate, 2.6 × 1.3 mm, obtuse; 3-veined; abaxially at the apex with a short lamella along the midvein. <italic>Petals</italic> obliquely ovate, 3.2 × 1.5 mm, obtuse, 3-veined. <italic>Lip</italic> spurred, 3-lobed, ecallose, margins erect to incurved, when flattened 2.7 × 3.2 mm; lateral lobes semi-oblong, rounded, 2.0 mm long from base of lip to base of mid-lobe, at the base with an erect, narrowly triangular-uncinate lobule; mid-lobe reniform, 0.7 × 1.2 mm, emarginate. <italic>Column</italic> short, cylindrical, 1.1 long, 1.0 mm wide, with a short, bidentate rostellum; <italic>stigma</italic> shallowly concave; <italic>anther</italic> cucullate, 0.9 cm long, 0.6 cm wide, apex rostrate, recurved; <italic>pollinia</italic> not seen.</p></tp:treatment-sec><tp:treatment-sec sec-type="Distribution and habitat"><title>Distribution and habitat.</title><p>
            <italic><tp:taxon-name><tp:taxon-name-part taxon-name-part-type="genus">Taeniophyllum</tp:taxon-name-part> <tp:taxon-name-part taxon-name-part-type="species">pyriforme</tp:taxon-name-part></tp:taxon-name></italic> is only known from Papua. It is recorded from a single locality near the village of Lobo in the Triton Bay (Fig. <xref ref-type="fig" rid="F1">1</xref>). The only population seen so far was found in submontane forest at 1114 m elevation, the plants growing epiphytically on a sparsely moss-covered tree trunk at 1.5 m above the ground.</p></tp:treatment-sec><tp:treatment-sec sec-type="Etymology"><title>Etymology.</title><p>From the Latin <italic>pyriforme</italic>, pear-shaped, referring to the shape of the spur.</p></tp:treatment-sec><tp:treatment-sec sec-type="Notes"><title>Notes.</title><p>This inconspicuous but distinctive species would seem to fit best in section <italic><tp:taxon-name><tp:taxon-name-part taxon-name-part-type="section">Loboglossum</tp:taxon-name-part></tp:taxon-name></italic>, on account of the clearly lobed lip, elongate inflorescence, distichous <!--PageBreak-->rachis, and glabrous ovary. However, a muricate inflorescence has not been reported for this section before (although the otherwise very different <italic><tp:taxon-name><tp:taxon-name-part taxon-name-part-type="genus">Taeniophyllum</tp:taxon-name-part> <tp:taxon-name-part taxon-name-part-type="species">toranum</tp:taxon-name-part></tp:taxon-name></italic> J.J.Sm. is described as having a furfuraceous-punctate peduncle and rachis, while the no less distinct <italic><tp:taxon-name><tp:taxon-name-part taxon-name-part-type="genus">Taeniophyllum</tp:taxon-name-part> <tp:taxon-name-part taxon-name-part-type="species">pulvinatum</tp:taxon-name-part></tp:taxon-name></italic> is said to have a minutely glandulose peduncle). The basal, hook-like lobules on the lip are also unique.</p><p>It is likely that a large number of species of <italic><tp:taxon-name><tp:taxon-name-part taxon-name-part-type="genus">Taeniophyllum</tp:taxon-name-part></tp:taxon-name></italic> still await discovery in New Guinea. We believe this to be the case because most of the species are easily overlooked; the flowers often last only a day or less; and many of the known species are only recorded from the type. New Guinea is clearly the centre of diversity for this genus, with 130 species currently recorded.</p></tp:treatment-sec><tp:treatment-sec><!--Section generated to contain objects referenced in tp:taxon-treatment.--><fig id="F2" position="float" orientation="portrait"><label>Figure 2.</label><caption><p>
          <bold>A</bold> <italic><tp:taxon-name><tp:taxon-name-part taxon-name-part-type="genus">Bulbophyllum</tp:taxon-name-part> <tp:taxon-name-part taxon-name-part-type="species">leucoglossum</tp:taxon-name-part></tp:taxon-name></italic>: <bold>1</bold> flower <bold>2</bold> dorsal sepal <bold>3</bold> lateral sepal <bold>4</bold> petal; <bold>5</bold>, lip, adaxial view <bold>6</bold> lip, abaxial view <bold>7</bold> detail of crest on lip <bold>8</bold> column and base of lip; all after <italic>Droissart &amp; Juswara 1789</italic>; <bold>B</bold> <italic><tp:taxon-name><tp:taxon-name-part taxon-name-part-type="genus">Dendrobium</tp:taxon-name-part> <tp:taxon-name-part taxon-name-part-type="species">centrosepalum</tp:taxon-name-part></tp:taxon-name></italic>: <bold>1</bold> flower <bold>2</bold> flower, lateral view <bold>3</bold> floral bract <bold>4</bold> dorsal sepal <bold>5</bold> lateral sepal <bold>6</bold> petal <bold>7</bold> lip <bold>8</bold> flower, cut open <bold>9</bold> column <bold>10</bold> anther <bold>11</bold> pollinia; all after <italic>Droissart &amp; Juswara 1736</italic>; <bold>C</bold> <italic><tp:taxon-name><tp:taxon-name-part taxon-name-part-type="genus">Dendrobium</tp:taxon-name-part> <tp:taxon-name-part taxon-name-part-type="species">taeniocaule</tp:taxon-name-part></tp:taxon-name></italic>: <bold>1</bold> flower <bold>2</bold> dorsal sepal <bold>3</bold> lateral sepal <bold>4</bold> petal <bold>5</bold> lip <bold>6</bold> mentum <bold>7</bold> column, lateral view <bold>8</bold> column, ventral view; all after <italic>Droissart &amp; Juswara 1739</italic>; <bold>D</bold> <italic><tp:taxon-name><tp:taxon-name-part taxon-name-part-type="genus">Taeniophyllum</tp:taxon-name-part> <tp:taxon-name-part taxon-name-part-type="species">pyriforme</tp:taxon-name-part></tp:taxon-name></italic>: <bold>1</bold> flower <bold>2</bold> dorsal sepal <bold>3</bold> lateral sepal <bold>4</bold> petal <bold>5</bold> lip <bold>6</bold> column <bold>7</bold> anther, dorsal view <bold>8</bold> anther, lateral view; all after <italic>Droissart &amp;</italic> Juswara 1735. Single scale bar = 1 mm; double scale bar = 1 cm. Drawing: Judi Stone.</p></caption><graphic xmlns:xlink="http://www.w3.org/1999/xlink" xlink:href="phytokeys-061-047-g002.jpg" position="float" orientation="portrait" xlink:type="simple" id="oo_79796.jpg"/></fig><fig id="F4" position="float" orientation="portrait"><label>Figure 4.</label><caption><p>Photographs of living type specimens and habitats. <italic><tp:taxon-name><tp:taxon-name-part taxon-name-part-type="genus">Dendrobium</tp:taxon-name-part> <tp:taxon-name-part taxon-name-part-type="species">taeniocaule</tp:taxon-name-part></tp:taxon-name></italic>: <bold>A</bold> habitat and habit <bold>B</bold> plant <bold>C</bold> flower and part of pseudobulb <bold>D</bold> flower, front view <bold>E</bold> flower, side view. <italic><tp:taxon-name><tp:taxon-name-part taxon-name-part-type="genus">Taeniophyllum</tp:taxon-name-part> <tp:taxon-name-part taxon-name-part-type="species">pyriforme</tp:taxon-name-part></tp:taxon-name></italic>: <bold>F</bold> habitat and habit <bold>G</bold> plant and inflorescence <bold>H</bold> inflorescence and flowers close-up. Photos: Vincent Droissart.</p></caption><graphic xmlns:xlink="http://www.w3.org/1999/xlink" xlink:href="phytokeys-061-047-g004.jpg" position="float" orientation="portrait" xlink:type="simple" id="oo_79798.jpg"/></fig><fig id="F1" position="float" orientation="portrait"><label>Figure 1.</label><caption><p>Main localities sampled during Lengguru 2014 expedition and distribution of the four new species in West Papua, Indonesia.</p></caption><graphic xmlns:xlink="http://www.w3.org/1999/xlink" xlink:href="phytokeys-061-047-g001.jpg" position="float" orientation="portrait" xlink:type="simple" id="oo_79795.jpg"/></fig></tp:treatment-sec></tp:taxon-treatment>
